# Supplementary material for: Unraveling the Intestinal Microbiota Conundrum in Allogeneic Hematopoietic Stem Cell Transplantation: Fingerprints, Clinical Implications and Future Directions
Source: J Clin Med. 2025 Sep 28;14(19):6874. doi: 10.3390/jcm14196874 (PMC12525522; doi:10.3390/jcm14196874)
Supplement: Supplementary file 1 [file jcm-14-06874-s001.zip]

Archive with 1 entries (1 files):
- jcm-3853037-supplementary.pdf
